# Supplementary material for: Precopulatory behavior and sexual conflict in the desert locust
Source: PeerJ. 2018 Feb 28;6:e4356. doi: 10.7717/peerj.4356 (PMC5834936; doi:10.7717/peerj.4356)
Supplement: Supplemental Information 1 — The PO values for all behavioral elements in males and females. The number of mounting attempts of males towards control vs. restrained females. [file peerj-06-4356-s001.xlsx]

## Sheet: Trasitional Matrices_Pre-mount
1																	2																	3
Pre-mounting stage																	Pre-mounting stage																	Pre-mounting stage
Preceding element/ Following element	0	1	2	3	4	5	6	7	8	9	10	11	12	Sum of counts			Preceding element/ Following element	0	1	2	3	4	5	6	7	8	9	10	11	12	Sum of counts			Preceding element/ Following element	0	1	2	3	4	5	6	7	8	9	10	11	12	Sum of counts
	Encounter	Searching	Self-grooming	Low HL vibration	High HL vibration	Wings flattering	Short stridulation	Approaching	Initiating physical contact	Mutual antennal contact	walking away	jumping away	Mounting	Each element				Encounter	Searching	Self-grooming	Low HL vibration	High HL vibration	Wings flattering	Short stridulation	Approaching	Initiating physical contact	Mutual antennal contact	Walking away	Jumping away	Mounting	Each element				Encounter	Searching	Self-grooming	Low HL vibration	High HL vibration	Wings flattering	Short stridulation	Approaching	Initiating physical contact	Mutual antennal contact	Walking away	Jumping away	Mounting	Each element
Encounter	X	1	0	0	0	0	0	0	0	0	0	0	0	1			Encounter	X	0	0	2	0	0	0	0	0	0	0	0	0	2			Encounter	X	8	0	2	1	0	0	6	0	1	2	2	0	21
Probobility (%)	0	1	0	0	0	0	0	0	0	0	0	0	0	1			Probobility (%)	0	0	0	1	0	0	0	0	0	0	0	0	0	1			Probobility (%)	0	0.380952	0	0.0952381	0.047619	0	0	0.285714	0	0.047619	0.0952381	0.0952381	0	1.04762
Searching	X	X	1	4	0	0	0	0	0	0	0	0	0	5			Searching	X	X	2	5	0	0	0	1	0	1	1	0	0	10			Searching	X	X	4	5	6	0	0	6	1	3	2	1	1	29
Probobility (%)	0	0	0.2	0.8	0	0	0	0	0	0	0	0	0	1			Probobility (%)	0	0	0.2	0.5	0	0	0	0.1	0	0.1	0.1	0	0	1			Probobility (%)	0	0	0.137931	0.172414	0.206897	0	0	0.206897	0.0344828	0.103448	0.0689655	0.0344828	0.0344828	1
Self-grooming	X	0	X	0	0	0	0	0	0	1	0	0	0	1			Self-grooming	X	2	X	0	0	0	0	0	0	1	0	0	0	3			Self-grooming	X	4	X	0	0	0	0	0	0	0	0	0	0	4
Probobility (%)	0	0	0	0	0	0	0	0	0	1	0	0	0	1			Probobility (%)	0	0.666667	0	0	0	0	0	0	0	0.333333	0	0	0	1			Probobility (%)	0	1	0	0	0	0	0	0	0	0	0	0	0	1
Low HL vibration	X	0	2	X	0	0	0	0	0	0	0	0	0	2			Low HL vibration	X	2	0	X	0	0	0	0	0	0	1	1	0	4			Low HL vibration	X	2	1	X	5	0	0	1	0	0	0	1	0	10
Probobility (%)	0	0	1	0	0	0	0	0	0	0	0	0	0	1			Probobility (%)	0	0.5	0	0	0	0	0	0	0	0	0.25	0.25	0	1			Probobility (%)	0	0.2	0.1	0	0.5	0	0	0.1	0	0	0	0.1	0	1
High HL vibration	X	0	0	0	X	0	0	0	0	0	0	0	0	0			High HL vibration	X	0	0	0	X	0	0	0	0	0	0	0	0	0			High HL vibration	X	4	0	2	X	0	0	1	0	0	0	2	0	9
Probobility (%)	0	0	0	0	0	0	0	0	0	0	0	0	0	0			Probobility (%)	0	0	0	0	0	0	0	0	0	0	0	0	0	0			Probobility (%)	0	0.444444	0	0.222222	0	0	0	0.111111	0	0	0	0.222222	0	1
Wings flattering	X	0	0	0	0	X	0	0	0	0	0	0	0	0			Wings flattering	X	0	0	0	0	X	0	0	0	0	0	0	0	0			Wings flattering	X	0	0	0	0	X	0	0	0	0	0	0	0	0
Probobility (%)	0	0	0	0	0	0	0	0	0	0	0	0	0	0			Probobility (%)	0	0	0	0	0	0	0	0	0	0	0	0	0	0			Probobility (%)	0	0	0	0	0	0	0	0	0	0	0	0	0	0
Short stridulation	X	0	0	0	0	0	X	0	0	0	0	0	0	0			Short stridulation	X	0	0	0	0	0	X	0	0	0	0	0	0	0			Short stridulation	X	0	0	0	0	0	X	0	0	0	0	0	0	0
Probobility (%)	0	0	0	0	0	0	0	0	0	0	0	0	0	0			Probobility (%)	0	0	0	0	0	0	0	0	0	0	0	0	0	0			Probobility (%)	0	0	0	0	0	0	0	0	0	0	0	0	0	0
Approaching	X	0	0	0	0	0	0	X	0	0	0	0	0	0			Approaching	X	0	0	1	0	0	0	X	0	0	0	0	0	1			Approaching	X	2	0	0	0	0	0	X	4	0	0	0	0	6
Probobility (%)	0	0	0	0	0	0	0	0	0	0	0	0	0	0			Probobility (%)	0	0	0	1	0	0	0	0	0	0	0	0	0	1			Probobility (%)	0	0.333333	0	0	0	0	0	0	0.666667	0	0	0	0	1
Initiating physical contact	X	0	0	0	0	0	0	0	X	0	0	0	0	0			Initiating physical contact	X	0	0	0	0	0	0	0	X	0	0	0	0	0			Initiating physical contact	X	1	0	0	2	0	0	0	X	2	0	1	0	4
Probobility (%)	0	0	0	0	0	0	0	0	0	0	0	0	0	0			Probobility (%)	0	0	0	0	0	0	0	0	0	0	0	0	0	0			Probobility (%)	0	0.25	0	0	0.5	0	0	0	0	0.5	0	0.25	0	1.5
Mutual antennal contact	X	0	0	0	0	0	0	0	0	X	0	0	1	1			Mutual antennal contact	X	1	1	0	0	0	0	0	0	X	0	1	0	3			Mutual antennal contact	X	0	0	0	0	0	0	0	0	X	0	0	0	0
Probobility (%)	0	0	0	0	0	0	0	0	0	0	0	0	1	1			Probobility (%)	0	0.333333	0.333333	0	0	0	0	0	0	0	0	0.333333	0	1			Probobility (%)	0	0	0	0	0	0	0	0	0	0	0	0	0	0
Walking away	X	0	0	0	0	0	0	0	1	0	X	0	0	1			walking away	X	0	0	2	0	0	0	1	0	0	X	0	0	3			walking away	X	2	0	2	1	0	0	0	0	0	X	0	0	5
Probobility (%)	0	0	0	0	0	0	0	0	1	0	0	0	0	1			Probobility (%)	0	0	0	0.666667	0	0	0	0.333333	0	0	0	0	0	1			Probobility (%)	0	0.4	0	0.4	0.2	0	0	0	0	0	0	0	0	1
Jumping away	X	0	0	0	0	0	0	0	1	0	0	X	0	1			jumping away	X	0	0	0	0	0	0	0	0	0	1	X	1	2			jumping away	X	1	0	0	1	0	0	0	0	0	1	X	0	3
Probobility (%)	0	0	0	0	0	0	0	0	1	0	0	0	0	1			Probobility (%)	0	0	0	0	0	0	0	0	0	0	0.5	0	0.5	1			Probobility (%)	0	0.333333	0	0	0.333333	0	0	0	0	0	0.333333	0	0	1
Dislodged	X	0	0	0	0	0	0	0	0	0	0	0	0	0			Dislodged	X	1	0	0	0	0	0	0	0	0	0	0	2	3			Dislodged	X	0	0	0	1	0	0	0	0	0	0	1	0	2
Probobility (%)	0	0	0	0	0	0	0	0	0	0	0	0	0	0			Probobility (%)	0	0.333333	0	0	0	0	0	0	0	0	0	0	0.666667	1			Probobility (%)	0	0	0	0	0.5	0	0	0	0	0	0	0.5	0	1
SUM of Probabilities (N=20)
Pre-mounting stage
Preceding element/ Following element	0	1	2	3	4	5	6	7	8	9	10	11	12	Sum of counts
	Encounter	Searching	Self-grooming	Low HL vibration	High HL vibration	Wings flattering	Short stridulation	Approaching	Initiating physical contact	Mutual antennal contact	walking away	jumping away	Mounting	Each element
Encounter	X	X	X	X	X	X	X	X	X	X	X	X	X
Probobility (%)	0	9.38297	1.1	4.50231	0.75671	0	0	2.60693	0	0.547619	1.15584	0.295238	0.2
Searching	X	X	X	X	X	X	X	X	X	X	X	X	X
Probobility (%)	0	0	5.88483	5.67732	1.30461	0.333333	0	3.07079	0.0344828	0.481226	1.54674	0.251149	1.52664
Self-grooming	X	X	X	X	X	X	X	X	X	X	X	X	X
Probobility (%)	0	6.2	0	6.59167	0	0.125	0.125	2	0.5	2.20833	0.125	0	0.5
Low HL vibration	X	X	X	X	X	X	X	X	X	X	X	X	X
Probobility (%)	0	7.19691	3.2438	0	3.6824	0.25	0.125	1.54293	0	0.125	2.38706	0.784979	0.78692
High HL vibration	X	X	X	X	X	X	X	X	X	X	X	X	X
Probobility (%)	0	2.87183	0.191667	5.06468	0	0	0	1.1881	0	0	1.21071	0.968254	0.504762
Wings flattering	X	X	X	X	X	X	X	X	X	X	X	X	X
Probobility (%)	0	2.5	0	0	0	0	0	0	0	0	0.5	0	0
Short stridulation	X	X	X	X	X	X	X	X	X	X	X	X	X
Probobility (%)	0	1	0	0	0	0	0	0	0	0	0	0	0
Approaching	X	X	X	X	X	X	X	X	X	X	X	X	X
Probobility (%)	0	2.0383	0.2	5.20429	1.36987	0	0	0	4.38768	1.5	1.46343	0.693582	0.142857
Initiating physical contact	X	X	X	X	X	X	X	X	X	X	X	X	X
Probobility (%)	0	1.25	0	1.95	1.1	0.75	0	0	0	1	1.2	0.25	1
Mutual antennal contact	X	X	X	X	X	X	X	X	X	X	X	X	X
Probobility (%)	0	5.5	0.333333	0	0	0	0.333333	0.166667	0	0	1.16667	0.333333	1.16667
walking away	X	X	X	X	X	X	X	X	X	X	X	X	X
Probobility (%)	0	6.3	0	5.10606	0.886364	0	0	0.515152	1	0	0	0.589394	0.60303
jumping away	X	X	X	X	X	X	X	X	X	X	X	X	X
Probobility (%)	0	2.29386	0	1.23709	0.648635	0	0	0.185185	1	0	1.46516	0	1.17008
Dislodged	X	X	X	X	X	X	X	X	X	X	X	X	X
Probobility (%)	0	0.819697	0	1.94545	0.636364	0	0	0.5	0	0	0.581818	4.01364	1.50303
Weighted Average of Transitional Probabilities Among Gregarious Females (TP, N=20)
Pre-mounting stage
Preceding element/ Following element	0	1	2	3	4	5	6	7	8	9	10	11	12	Sum of counts
	Encounter	Searching	Self-grooming	Low HL vibration	High HL vibration	Wings flattering	Short stridulation	Approaching	Initiating physical contact	Mutual antennal contact	walking away	jumping away	Mounting	Each element
Encounter	X	X	X	X	X	X	X	X	X	X	X	X	X	X
Probobility (%)	0	0.469149	0.055	0.225115	0.0378355	0	0	0.130346	0	0.027381	0.0577922	0.0147619	0.01	X
Searching	X	X	X	X	X	X	X	X	X	X	X	X	X	X
Probobility (%)	0	0	0.294241	0.283866	0.0652304	0.0166667	0	0.153539	0.00172414	0.0240613	0.0773372	0.0125575	0.076332	X
Self-grooming	X	X	X	X	X	X	X	X	X	X	X	X	X	X
Probobility (%)	0	0.31	0	0.329583	0	0.00625	0.00625	0.1	0.025	0.110417	0.00625	0	0.025	X
Low HL vibration	X	X	X	X	X	X	X	X	X	X	X	X	X	X
Probobility (%)	0	0.359845	0.16219	0	0.18412	0.0125	0.00625	0.0771466	0	0.00625	0.119353	0.0392489	0.039346	X
High HL vibration	X	X	X	X	X	X	X	X	X	X	X	X	X	X
Probobility (%)	0	0.143591	0.00958333	0.253234	0	0	0	0.0594048	0	0	0.0605357	0.0484127	0.0252381	X
Wings flattering	X	X	X	X	X	X	X	X	X	X	X	X	X	X
Probobility (%)	0	0.125	0	0	0	0	0	0	0	0	0.025	0	0	X
Short stridulation	X	X	X	X	X	X	X	X	X	X	X	X	X	X
Probobility (%)	0	0.05	0	0	0	0	0	0	0	0	0	0	0	X
Approaching	X	X	X	X	X	X	X	X	X	X	X	X	X	X
Probobility (%)	0	0.101915	0.01	0.260215	0.0684935	0	0	0	0.219384	0.075	0.0731714	0.0346791	0.00714286	X
Initiating physical contact	X	X	X	X	X	X	X	X	X	X	X	X	X	X
Probobility (%)	0	0.0625	0	0.0975	0.055	0.0375	0	0	0	0.05	0.06	0.0125	0.05	X
Mutual antennal contact	X	X	X	X	X	X	X	X	X	X	X	X	X	X
Probobility (%)	0	0.275	0.0166667	0	0	0	0.0166667	0.00833333	0	0	0.0583333	0.0166667	0.0583333	X
walking away	X	X	X	X	X	X	X	X	X	X	X	X	X	X
Probobility (%)	0	0.315	0	0.255303	0.0443182	0	0	0.0257576	0.05	0	0	0.0294697	0.0301515	X
jumping away	X	X	X	X	X	X	X	X	X	X	X	X	X	X
Probobility (%)	0	0.114693	0	0.0618543	0.0324318	0	0	0.00925926	0.05	0	0.0732578	0	0.0585039	X
		0	0	0	0	0	0	0	0	0	0	0	0
Dislodged	X	X	X	X	X	X	X	X	X	X	X	X	X	X
Probobility (%)	0	0.0409848	0	0.0972727	0.0318182	0	0	0.025	0	0	0.0290909	0.200682	0.0751515	X
[truncated: 265 more columns]

## Sheet: TP_Pre-mounting stage
Weighted Average of Transitional Probabilities Among Gregarious Females (TP, N=20)
Pre-mounting stage
Preceding element/ Following element	0	1	2	3	4	5	6	7	8	9	10	11	12
	Encounter	Searching	Self-grooming	Low HL vibration	High HL vibration	Wings fluttering	Short stridulation	Approaching	Initiating physical contact	Mutual antennal contact	Walking away	Jumping away	Mounting	Dislodged
Encounter	X	X	X	X	X	X	X	X	X	X	X	X	X	X
Probobility (%)	0	0.469149	0.055	0.225115	0.0378355	0	0	0.130346	0	0.027381	0.0577922	0.0147619	0.01	0
Searching	X	X	X	X	X	X	X	X	X	X	X	X	X	X
Probobility (%)	0	0	0.294241	0.283866	0.0652304	0.0166667	0	0.153539	0.00172414	0.0240613	0.0773372	0.0125575	0.076332	0
Self-grooming	X	X	X	X	X	X	X	X	X	X	X	X	X	X
Probobility (%)	0	0.31	0	0.329583	0	0.00625	0.00625	0.1	0.025	0.110417	0.00625	0	0.025	0
Low HL vibration	X	X	X	X	X	X	X	X	X	X	X	X	X	X
Probobility (%)	0	0.359845	0.16219	0	0.18412	0.0125	0.00625	0.0771466	0	0.00625	0.119353	0.0392489	0.039346	0
High HL vibration	X	X	X	X	X	X	X	X	X	X	X	X	X	X
Probobility (%)	0	0.143591	0.00958333	0.253234	0	0	0	0.0594048	0	0	0.0605357	0.0484127	0.0252381	0
Wings fluttering	X	X	X	X	X	X	X	X	X	X	X	X	X	X
Probobility (%)	0	0.125	0	0	0	0	0	0	0	0	0.025	0	0	0
Short stridulation	X	X	X	X	X	X	X	X	X	X	X	X	X	X
Probobility (%)	0	0.05	0	0	0	0	0	0	0	0	0	0	0	0
Approaching	X	X	X	X	X	X	X	X	X	X	X	X	X	X
Probobility (%)	0	0.101915	0.01	0.260215	0.0684935	0	0	0	0.219384	0.075	0.0731714	0.0346791	0.00714286	0
Initiating physical contact	X	X	X	X	X	X	X	X	X	X	X	X	X	X
Probobility (%)	0	0.0625	0	0.0975	0.055	0.0375	0	0	0	0.05	0.06	0.0125	0.05	0
Mutual antennal contact	X	X	X	X	X	X	X	X	X	X	X	X	X	X
Probobility (%)	0	0.275	0.0166667	0	0	0	0.0166667	0.00833333	0	0	0.0583333	0.0166667	0.0583333	0
Walking away	X	X	X	X	X	X	X	X	X	X	X	X	X	X
Probobility (%)	0	0.315	0	0.255303	0.0443182	0	0	0.0257576	0.05	0	0	0.0294697	0.0301515	0
Jumping away	X	X	X	X	X	X	X	X	X	X	X	X	X	X
Probobility (%)	0	0.114693	0	0.0618543	0.0324318	0	0	0.00925926	0.05	0	0.0732578	0	0.0585039	0
Dislodged	X	X	X	X	X	X	X	X	X	X	X	X	X	X
Probobility (%)	0	0.0409848	0	0.0972727	0.0318182	0	0	0.025	0	0	0.0290909	0.200682	0.0751515	0
Mounting	X	X	X	X	X	X	X	X	X	X	X	X	X	X
Probobility (%)	0	0	0	0	0	0	0	0	0	0	0	0	0	0
Index
	TP≥10%
X	Structural zero

## Sheet: Trasitional Matrices-Mounting
1											2											3											4											5
Mounting stage											Mounting stage											Mounting stage											Mounting stage											Mounting stage
Preceding element/ Following element	12	13	14	15	16	17	18	19	Sum of counts		Preceding element/ Following element	12	13	14	15	16	17	18	19	Sum of counts		Preceding element/ Following element	12	13	14	15	16	17	18	19	Sum of counts		Preceding element/ Following element	12	13	14	15	16	17	18	19	Sum of counts		Preceding element/ Following element	12	13	14	15	16
	Mounting	Dislodged	Jumping	Kicking	Abdominal bending	Abdominal grounding	HL Vibration	Copulation	Each element			Mounting	Dislodged	Jumping	Kicking	Abdominal bending	Abdominal grounding	HL Vibration	Copulation	Each element			Mounting	Dislodged	Jumping	Kicking	Abdominal bending	Abdominal grounding	HL Vibration	Copulation	Each element			Mounting	Dislodged	Jumping	Kicking	Abdominal bending	Abdominal grounding	HL Vibration	Copulation	Each element			Mounting	Dislodged	Jumping	Kicking	Abdominal bending
Mounting	X	0	0	0	0	1	0	0	1		Mounting	X	0	3	0	0	0	0	0	3		Mounting	X	0	0	2	0	1	0	0	3		Mounting	X	0	0	0	0	0	1	0	1		Mounting	X	0	0	0	0
Probobility (%)	0	0	0	0	0	1	0	0	1		Probobility (%)	0	0	1	0	0	0	0	0	1		Probobility (%)	0	0	0	0.666667	0	0.333333	0	0	1		Probobility (%)	0	0	0	0	0	0	1	0	1		Probobility (%)	0	0	0	0	0
Dislodged	0	X	0	0	0	0	0	0	0		Dislodged	0	X	0	0	0	0	0	0	0		Dislodged	0	X	0	0	0	0	0	0	0		Dislodged	0	X	0	0	0	0	0	0	0		Dislodged	0	X	0	0	0
Probobility (%)	0	0	0	0	0	0	0	0	0		Probobility (%)	0	0	0	0	0	0	0	0	0		Probobility (%)	0	0	0	0	0	0	0	0	0		Probobility (%)	0	0	0	0	0	0	0	0	0		Probobility (%)	0	0	0	0	0
Jumping	0	0	X	0	0	0	0	0	0		Jumping	0	2	X	0	0	0	1	0	3		Jumping	0	1	X	0	0	0	0	0	1		Jumping	0	0	X	0	0	0	0	0	0		Jumping	0	0	X	0	0
Probobility (%)	0	0	0	0	0	0	0	0	0		Probobility (%)	0	0.666667	0	0	0	0	0.333333	0	1		Probobility (%)	0	1	0	0	0	0	0	0	1		Probobility (%)	0	0	0	0	0	0	0	0	0		Probobility (%)	0	0	0	0	0
Kicking	0	0	0	X	0	0	0	0	0		Kicking	0	0	0	X	0	0	0	0	0		Kicking	0	0	1	X	0	0	1	1	3		Kicking	0	0	0	X	0	0	0	0	0		Kicking	0	0	0	X	0
Probobility (%)	0	0	0	0	0	0	0	0	0		Probobility (%)	0	0	0	0	0	0	0	0	0		Probobility (%)	0	0	0.333333	0	0	0	0.333333	0.333333	1		Probobility (%)	0	0	0	0	0	0	0	0	0		Probobility (%)	0	0	0	0	0
Abdominal bending	0	0	0	0	X	0	0	0	0		Abdominal bending	0	0	0	0	X	0	0	0	0		Abdominal bending	0	0	0	0	X	0	0	0	0		Abdominal bending	0	0	0	0	X	0	0	0	0		Abdominal bending	0	0	0	0	X
Probobility (%)	0	0	0	0	0	0	0	0	0		Probobility (%)	0	0	0	0	0	0	0	0	0		Probobility (%)	0	0	0	0	0	0	0	0	0		Probobility (%)	0	0	0	0	0	0	0	0	0		Probobility (%)	0	0	0	0	0
Abdominal grounding	0	0	0	0	0	X	0	1	1		Abdominal grounding	0	0	0	0	0	X	0	0	0		Abdominal grounding	0	0	0	0	0	X	0	1	1		Abdominal grounding	0	0	0	0	0	X	0	0	0		Abdominal grounding	0	0	0	0	0
Probobility (%)	0	0	0	0	0	0	0	1	1		Probobility (%)	0	0	0	0	0	0	0	0	0		Probobility (%)	0	0	0	0	0	0	0	1	1		Probobility (%)	0	0	0	0	0	0	0	0	0		Probobility (%)	0	0	0	0	0
HL Vibration	0	0	0	0	0	0	X	0	0		HL Vibration	0	0	0	0	0	0	X	1	1		HL Vibration	0	0	0	0	0	0	X	0	0		HL Vibration	0	0	0	0	0	0	X	1	1		HL Vibration	0	0	0	0	0
Probobility (%)	0	0	0	0	0	0	0	0	0		Probobility (%)	0	0	0	0	0	0	0	1	1		Probobility (%)	0	0	0	0	0	0	0	0	0		Probobility (%)	0	0	0	0	0	0	0	1	1		Probobility (%)	0	0	0	0	0
Copulation	X	X	X	X	X	X	X	X	0		Copulation	X	X	X	X	X	X	X	X	0		Copulation	X	X	X	X	X	X	X	X	0		Copulation	X	X	X	X	X	X	X	X	0		Copulation	X	X	X	X	X
Probobility (%)	0	0	0	0	0	0	0	0	0		Probobility (%)	0	0	0	0	0	0	0	0	0		Probobility (%)	0	0	0	0	0	0	0	0	0		Probobility (%)	0	0	0	0	0	0	0	0	0		Probobility (%)	0	0	0	0	0
SUM of Probabilities (N=20)
Mounting stage
Preceding element/ Following element	12	13	14	15	16	17	18	19
	Mounting	Dislodged	Jumping	Kicking	Abdominal bending	Abdominal grounding	HL Vibration	Copulation
Mounting	X	X	X	X	X	X	X	X
Probobility (%)	0	1.16667	4.82143	5.1119	0.642857	5.33333	3.56667	2.5
Dislodged	X	X	X	X	X	X	X	X
Probobility (%)	0	0	0	0	0	0	0	0
Jumping	X	X	X	X	X	X	X	X
Probobility (%)	0	3.42857	0	2.2381	0	1	0.333333	0
Kicking	X	X	X	X	X	X	X	X
Probobility (%)	0	6.50263	0.633333	0	0	0	3.19737	0.666667
Abdominal bending	X	X	X	X	X	X	X	X
Probobility (%)	0	0	0	0	0	0	0	1
Abdominal grounding	X	X	X	X	X	X	X	X
Probobility (%)	0	0	0	0	0	0	0	9
HL Vibration	X	X	X	X	X	X	X	X
Probobility (%)	0	0	0	2.44444	0	0	0	9.05556
Copulation	X	X	X	X	X	X	X	X
Probobility (%)	0	0	0	0	0	0	0	0
Weighted Average of Transitional Probabilities Among Gregarious Females (TP, N=20)
Mounting stage
Preceding element/ Following element	12	13	14	15	16	17	18	19
	Mounting	Dislodged	Jumping	Kicking	Abdominal bending	Abdominal grounding	HL Vibration	Copulation
Mounting	X	X	X	X	X	X	X	X
Probobility (%)	0	0.0583333	0.241071	0.255595	0.0321429	0.266667	0.178333	0.125
Dislodged	X	X	X	X	X	X	X	X
Probobility (%)	0	0	0	0	0	0	0	0
Jumping	X	X	X	X	X	X	X	X
Probobility (%)	0	0.171429	0	0.111905	0	0.05	0.0166667	0
Kicking	X	X	X	X	X	X	X	X
Probobility (%)	0	0.325132	0.0316667	0	0	0	0.159868	0.0333333
Abdominal bending	X	X	X	X	X	X	X	X
Probobility (%)	0	0	0	0	0	0	0	0.05
Abdominal grounding	X	X	X	X	X	X	X	X
Probobility (%)	0	0	0	0	0	0	0	0.45
HL Vibration	X	X	X	X	X	X	X	X
Probobility (%)	0	0	0	0.122222	0	0	0	0.452778
Copulation	X	X	X	X	X	X	X	X
Probobility (%)	0	0	0	0	0	0	0	0
[truncated: 154 more columns]

## Sheet: TP-Mounting
Mounting stage
Preceding element/ Following element	12	13	14	15	16	17	18	19
	Mounting	Dislodged	Jumping	Kicking	Abdominal bending	Abdominal grounding	HL Vibration	Copulation
Mounting	X	X	X	X	X	X	X	X
Probobility (%)	0	0.0583333	0.241071	0.255595	0.0321429	0.266667	0.178333	0.125
Dislodged	X	X	X	X	X	X	X	X
Probobility (%)	0	0	0	0	0	0	0	0
Jumping	X	X	X	X	X	X	X	X
Probobility (%)	0	0.171429	0	0.111905	0	0.05	0.0166667	0
Kicking	X	X	X	X	X	X	X	X
Probobility (%)	0	0.325132	0.0316667	0	0	0	0.159868	0.0333333
Abdominal bending	X	X	X	X	X	X	X	X
Probobility (%)	0	0	0	0	0	0	0	0.05
Abdominal grounding	X	X	X	X	X	X	X	X
Probobility (%)	0	0	0	0	0	0	0	0.45
HL Vibration	X	X	X	X	X	X	X	X
Probobility (%)	0	0	0	0.122222	0	0	0	0.452778
Copulation	X	X	X	X	X	X	X	X
Probobility (%)	0	0	0	0	0	0	0	0
