# Supplementary material for: Precopulatory behavior and sexual conflict in the desert locust
Source: PeerJ. 2018 Feb 28;6:e4356. doi: 10.7717/peerj.4356 (PMC5834936; doi:10.7717/peerj.4356)
Supplement: Supplemental Information 3 — Transition probabilities (TP) between the different behavioral elements constituting the sub-stages (S1-8), presented in Figs. 1 and 3. [file peerj-06-4356-s003.xlsx]

## Sheet: Greg_Males-RI
	s																			Mounting stage
Male #	Antennal movements	Palps movements	Searching	Self grooming	Low HL vibration	High HL vibration	Short stridulation	Long stridulation	Wing fluttering	Abdomenal wagging	Genital opening	Orienting	Approaching	Initiating physical contact	Mutual-antennal contact	HL elevation	Jumping attempt	Climbing attempt		M-Mounting	M-Antennal movement	M-Palps movement	M-Male's dislodgement	M-Aviodance	M-Blocking	M-Lifting attempt	M-Short stridulation	M-Long stridulation	M-HL vibration	M-HL grounding	Cpulation attempt	M-Genital opening
1	0.14	0.14	0.07	0.13								0.06	0.09	0.99	0.25	0.98		0.99		0		0.64				0.6835	0.4222		0.068	0.1398	0.6977	0.6395
2	0.06	0.17	0.29	0.21								0.22	0.03	0.95	0.36	0.92	0.96			0	0.65	0	1				0.749	0.1796	0.0591	0.8025	0.723	0.6999
3	0.01	0.01	0	0.04	0.03					0.02	0.62	0.03	0.92	0.97	0	0.3	0.92			0	0.22	0.56	1			0.7603	0.0626		0.1589	0.4414	0.7795	0.8852
4	0.17	0.17	0.13	0.05							0.95	0.14	0.21	0.82	0.16	0.19	0.97	0.93		0	0	0.25						0.058	0.2818	0.8716	0.8804	0.5543
5	0.03	0.26	0.4	0.78								0.26	0.41	0.93	0.96	0.42	0.96			0	0.53	0.28				0.2405			0.152	0.152	0.1574	0.1437
6	0.72	0.02	0.42	0.02			0.87				0.87	0.76	0.77	0.86		0.78	0.87			0	0.1	0.4	1	0.11	0.02	0.0594	0.0094	0.0132	0.0077	0.0077	0.338	0.0056
7	0.41	0.42	0.42	0.51						0.6	0.634134	0.41	0.41			0.83	0.94			0	0.04	0.07			0.06	0.7753	0.0254	0.051	0.0363	0.0422	0.426	0.0363
8	0.01	0.02	0.01	0.03	0.12					0.08	0.12	0.59	0.59			0.12	0.98			0		0.01		0.14			0.1869	0.023	0.4229	0.0288	0.0492	0.0288
9	0.02	0.09	0.02	0.03			0.89		0.89	0.35		0.66	0.03			0.73	0.99			0	0.34	0.29		0.03	0.07	0.2943	0.0599	0.9401	0.7085	0.1993	0.2384	0.4623
10	0.01	0.57	0.76	0.11		0.42	0.72		0.57		0.99	0.57	0.58	0.58		0.57	0.58			0	0.02	0.02	1				0.1745	0.1976	0.0382	0.4603	0.3123	0.3123
11	0.01	0.02	0.95	0	0.19		0.18			0.17	0.18	0.06	0.06	0.45	0.07	0.42	0.97			0	0.08	0.26				0.0024	0.0003	0.0003	0.0005	0.0002	0.0024	0.278
12	0.06	0.11	0									0.39	0.11	0.13	0.18		0.95			0	0.28	0.26									0.3285	0.3285
13	0	0.01	0.03	0.25				0.179443	0.18	0.16	0.37	0.53	0.04	0.04	0.06	0.1	0.98	0.99		0	0.02	0.04					0.0266	0.4024	0.0266	0.9801	1.0405	0.999
14	0.03	0.03	0.07	0.01	0.83	0.16			0.69	0.1	0.78	0.79	0	0.81	0.8	0.68	0.82			0	0.03	0.04	1			0.9055		0.1717	0.0238	0.429	0.045	0.0528
15	0.17	0.04	0.42	0.37	0.45					0.37	0.39	0.42	0.01	0.01	0.03	0.19		0.42		0	0.21	0.03	1					0.4985	0.1528		0.6016	0.1357
16	0.07	0.07	0.17	0.07			0.94				0.73	0.3	0.3	0.31	0.35	0.33	0.36	0.88		0	0	0.47	1			0.9707	0.4713	0.7944	0.6025	0.7799	0.9541	0.9873
17	0.02	0.01	0.01	0			0.94			0.45		0.07	0.02	0.75		0.03	0.73	0.75		0	0.18	0.19	1					0.099	0.1611	0.3578	0.3277	0.3084
18	0.04	0.04	0.09	0.05	0.49		0.19	0.997189		0.47	0.47	0.17	0.19		0.77	0.95	0.94			0	0.24	0.31	1			0.9948	0.1344	0.7687	0.225	0.8496	0.9903	0.9926
19	0.01	0	0.76	0.02			0.39	0.68	0.19	0.06	0.06	0.34	0.34	0.34	0.03	0.56	0.34	0.65		0	0.02	0.04	1			0.8582	0.0227	0.5463	0.6251	0.1967	0.5531	0.4365
20	0	0.01	0.36	0.02					0.39	0.86		0.15	0.15	0.16	0.97	0.36	0.83	0.15		0	0.05	0.05	1			0.997	0.867	0.5249	0.0331	0.0641	0.2282	0.2351

## Sheet: Greg_Males-PO
Pre-mounting stage																				Mounting stage
Male #	Palps movements	Antennal movement	Searching	Self Grooming	Low HL vibration	High HL vibration	Short stridulation	Long stridulation	Wings fluttering	Abdomenal wagging	Genital opening	Orienting	Approaching	Initiating physical contact -	Mutual-antennal contact	HL elevation	Jumping attempt	Climbing attempt		M-Mounting the female	M-Genital opening	M-Short stridulation	M-HL grounding	M-Aviodance	M-Antennal movement	M-Blocking	M-Copulation attempt	M-Lifting attempt	M-Long stridulation	M-HL vibration	M-Palps movement	M-Male's dislodgement
1	1	1	1	1	0	0	0	0	0	0	0	1	1	1	1	1	0	1		1	1	1	1	0	0	0	1	1	0	1	1	0
2	1	1	1	1	0	0	0	0	0	0	0	1	1	1	1	1	1	0		1	1	1	1	0	1	0	1	0	1	1	1	1
3	1	1	1	1	1	0	0	0	0	1	1	1	1	1	1	1	1	0		1	1	1	1	0	1	0	1	1	0	1	1	1
4	1	1	1	1	0	0	0	0	0	0	1	1	1	1	1	1	1	1		1	1	0	1	0	1	0	1	0	1	1	1	0
5	1	1	1	1	0	0	0	0	0	0	0	1	1	1	1	1	1	0		1	1	0	1	0	1	0	1	1	0	1	1	0
6	1	1	1	1	0	0	1	0	0	0	1	1	1	1	0	1	1	0		1	1	1	1	1	1	1	1	1	1	1	1	1
7	1	1	1	1	0	0	0	0	0	1	1	1	1	0	0	1	1	0		1	1	1	1	0	1	1	1	1	1	1	1	0
8	1	1	1	1	1	0	0	0	1	1	1	1	1	0	0	1	1	0		1	1	1	1	0	0	0	1	0	1	1	1	0
9	1	1	1	1	0	0	1	0	1	1	0	1	1	0	0	1	1	0		1	1	1	1	1	1	1	1	1	1	1	1	0
10	1	1	1	1	0	0	1	0	0	0	1	1	1	1	0	1	1	0		1	1	1	1	1	1	0	1	0	1	1	1	1
11	1	1	1	1	1	1	1	0	0	1	1	1	1	1	1	1	1	0		1	1	1	1	0	1	0	1	1	1	1	1	0
12	1	1	1	0	0	0	0	0	1	0	0	1	1	1	1	0	1	0		1	1	0	0	0	1	0	1	0	0	0	1	0
13	1	1	1	1	0	0	0	1	1	1	1	1	1	1	1	1	1	1		1	1	1	1	0	1	0	1	0	1	1	1	0
14	1	1	1	1	1	0	0	0	0	1	1	1	1	1	1	1	1	0		1	1	0	1	0	1	0	1	1	1	1	1	1
15	1	1	1	1	1	1	0	0	0	1	1	1	1	1	1	1	0	1		1	1	0	0	0	1	0	1	0	1	1	1	1
16	1	1	1	1	0	0	1	0	0	0	1	1	1	1	1	1	1	1		1	1	1	1	0	1	0	1	1	1	1	1	1
17	1	1	1	1	0	0	1	0	0	1	0	1	1	1	0	1	1	1		1	1	0	1	0	1	0	1	0	1	1	0	1
18	1	1	1	1	1	0	1	1	0	1	1	1	1	0	1	1	1	0		1	1	1	1	0	1	0	1	1	1	1	1	1
19	1	1	1	1	0	0	1	1	1	1	1	1	1	1	1	1	1	1		1	1	1	1	0	1	0	1	1	1	0	1	1
20	1	1	1	1	0	0	0	0	1	1	0	1	1	1	1	1	1	1		1	1	1	1	0	1	0	1	1	1	1	1	1

## Sheet: Greg_Females-RI
	Pre-mounting Stage															Mounting Stage
Male #	Antennal movements	Palps movements	Searching	Self grooming	Low HL vibration	High HL vibration	Wing fluttering	Abdominal wagging	Genital opening	Approaching	Initiating physical contact	Mutual-antennal contact	Walking away	Jumping away		M-Mounting	M-Antennal movement	M-Palps movement	M-Jumping	M-Kicking	M-Male's dislodgement	M-Abdominal grounding	M-HL vibration	M-Abdominal bending
1	0.09	0.16	0.06	0.1	0.27							0.26				0						0.12	0.11
2	0.04	0.04	0.08	0.38	0.04					0.41		0.37	0.07	0.99		0	0.34		0.54		1		0.04
3	0.01	0.22	0.07	0.17	0.07	0.02				0.05	0.21	0.01	0.34	0.04		0	0.04		1	0.15	1	0.04	0.58
4	0.14	0.2	0.13	0.93	0.16	0.18				0.16		0.16	0.29			0							0.07
5	0.03	0.05	0.01	0.39	0.53		0.18			0.66	0.66	1	0.61			0							0	0.88
6	0.78	0.82	0.05	0.16	0.76					0.79			0.82	0.87		0	0	0.01	0.0196667	0	1	0.02
7	0.4	0.4	0.41	0.45	0.05	0.43					0.44		0.41			0			0	0		0.01
8	0.02	0.02	0	0.04	0			0.71		0.01	0.01		0.62			0						0.01	0.37
9	0.02	0.04		0.38	0.89											0		0.15		0.01		0.11	0.02
10	0.02	0.02	0.02	0.01	0.06	0.07		0.77		0.56			0.58	0.07		0	0.01	0.02	0	0	1	0.03
11	0.01	0.05	0	0.03	0.04	0.07		0.37	0.42	0.07		0.07				0			0			0.01
12	0.22	0.23	0.32	0.08	0.21	0.59				0.5		0.18				0
13	0	0.12	0	0.03	0.05	0			0.21	0.31	0.78	0.06	0.01	0.31		0		0.19
14	0.01	0.8	0.12	0.89	0.72	0.81				0.79	0.79	0.82	0.82	0.89		0				0	1	0.96	0.05
15	0.01	0.01	0.05	0.06	0.04		0.18			0.03	0.03	0.03	0.44			0					1
16	0.3	0.3		0.36	0.31	0.31						0.4				0				0	1		0.02
17	0.07	0.01	0.08	0.02	0.05	0.34			0.52	0.37			0.35	0.34		0			0.58	0.33	1		0.06
18	0.04	0.05	0.06	0.31	0.02	0.35		0.95		0.16	0.75	0.79	0.18			0	0.06	0.06	0.0121	0.01	1		0.01
19	0.01	0.01	0.19	0.02	0.04		0.34	0.2	0.08	0.02	0.65	0.03	0.34			0	0.13	0.3		0.2	1		0.02
20	0	0	0.29	0.02	0.01	0.2	0.83	0.83	0.27	0.5	0.55	0.97	0.01	0.02		0		0.31	0.75	0.55	1		0.013

## Sheet: Greg_Females-PO
	Pre-mounting Stage																	Mounting stage
Searching	Genital opening	Short stridulation	Wings flapping	Walking away	Self Grooming	Jumping away	Mutual-antennal contact	Anetennal movement	Initiating physical contact	Approaching	High HL vibration	Low HL vibration	Abdominal wagging	Palps movements	Pseudo Mounting	Long stridulation		M-Mounting	M-Male's dislodgement	M-Laeral HL vibration	M-Jumping	M-Anetennal movement	M-Kicking	M-Palps movements	M-Abdomenal grounding	M-Abdomenal bending
1	0	0	0	0	1	0	1	1	0	0	0	1	0	1	0	0		1	0	0	0	0	0	0	1	0
1	0	0	0	1	1	1	1	1	0	1	0	1	0	1	0	0		1	1	1	1	1	0	0	0	0
1	0	0	0	1	1	1	1	1	1	1	1	1	0	1	0	0		1	1	1	1	0	1	0	1	0
1	0	0	0	1	1	0	1	1	0	1	1	1	0	1	0	0		1	0	1	0	0	0	0	0	0
1	0	0	1	1	1	0	1	1	1	1	0	1	0	1	0	0		1	0	1	0	0	0	0	0	0
1	0	0	0	1	1	1	0	1	0	1	0	1	0	1	0	0		1	1	1	1	1	1	1	1	1
1	0	0	0	1	1	0	0	1	1	0	1	1	0	1	0	0		1	0	1	1	0	1	0	1	0
0	0	0	0	1	1	0	0	1	1	1	0	1	1	1	0	0		1	0	0	0	0	0	0	1	0
1	0	0	0	0	1	0	0	1	0	0	0	1	0	1	0	0		1	0	1	0	0	1	1	1	0
1	0	0	0	1	1	1	0	1	0	1	1	1	1	1	0	0		1	1	1	1	1	1	1	1	0
1	1	0	0	0	1	0	1	1	0	1	1	1	1	1	0	0		1	0	0	1	0	0	0	1	0
1	0	0	0	0	1	0	1	1	0	1	1	1	0	1	0	0		1	0	0	0	0	0	0	0	0
1	1	0	0	1	1	1	1	1	1	1	1	1	0	1	0	0		1	0	0	0	0	0	1	0	0
1	0	0	0	1	1	1	1	1	1	1	1	1	0	1	0	0		1	1	0	0	0	1	0	1	0
1	0	0	1	1	1	0	1	1	1	1	0	1	0	1	0	0		1	1	1	0	0	0	0	0	0
0	0	0	0	0	1	0	1	1	0	0	1	1	0	1	0	0		1	1	0	0	0	1	0	0	0
1	1	0	0	1	1	1	0	1	0	1	1	1	0	1	0	0		1	1	1	1	0	1	0	0	0
1	0	0	0	1	1	0	1	1	1	1	1	1	1	1	0	0		1	1	1	1	1	1	1	0	0
1	1	0	1	1	1	0	1	1	1	1	0	1	1	1	0	0		1	1	1	0	1	1	1	0	0
1	1	0	1	1	1	1	1	1	1	1	1	1	1	1	0	0		1	1	1	1	1	1	1	0	0

## Sheet: Manipulated group
	Number of Mounting-attempt
Treatment group	Control	Constrain Females
	1	2
	3	1
	3	1
	2	1
	1	1
	2	1
	1	1
	1	1
	1	1
	19	1
	1
	1
	2
	4
	2
	3
	20
	20
	3
	32
